# Supplementary material for: A Reduction in the Readily Releasable Vesicle Pool Impairs GABAergic Inhibition in the Hippocampus after Blood–Brain Barrier Dysfunction
Source: Int J Mol Sci. 2024 Jun 22;25(13):6862. doi: 10.3390/ijms25136862 (PMC11241665; doi:10.3390/ijms25136862)
Supplement: Supplementary file 1 [file ijms-25-06862-s001.zip]

Archive with 1 entries (1 files):
- ijms-3062612-supplementary.pdf
